# Supplementary material for: Recycling of Epoxy/Fiberglass Composite Using Supercritical Ethanol with (2,3,5-Triphenyltetrazolium)2[CuCl4] Complex
Source: Polymers (Basel). 2023 Mar 21;15(6):1559. doi: 10.3390/polym15061559 (PMC10051948; doi:10.3390/polym15061559)
Supplement: Supplementary file 1 [file polymers-15-01559-s001.zip › Table S1. Tensile strength of the recovered fiberglass.xlsx]

## Sheet: Лист1
Temperature 250, Epoxy matrix
Concentration of the complex: 5%
	time, h	#	load, N	fiber diameter, mm	Tensile strength, MPa
	2	1	0.47	14.52	2839.85
		2	0.414	13.54	2876.69
		3	0.44	13.72	2977.66
		4	0.39	13.63	2674.26
		5	0.45	14.1	2883.4
		Average		14.1	2850.37
Temperature 280, Epoxy matrix
	time, h	#	load, N	fiber diameter, mm	Tensile strength, MPa
	4	1	0.4	13.2	2924.44
		2	0.44	14.1	2819.32
		3	0.41	13.62	2815.53
		4	0.44	13.45	3098.41
		5	0.44	13.9	2901.04
		6	0.4	13.54	2779.41
		7	0.41	13.29	2957.09
			0.418	13.59	2883.15
		Average		13.5862	2897.3
Initial fiberglass
		#	load, N	fiber diameter, mm	Tensile strength, MPa
		1	0.405	13.2	2960.99
		2	0.419	13.65	2864.7
		3	0.41	13.57	2836.32
		4	0.39	13.35	2787.61
		5	0.433	13.25	3141.86
		Average		13.404	2918.3
